# Supplementary material for: Long non-coding RNA Loc554202 induces apoptosis in colorectal cancer cells via the caspase cleavage cascades
Source: J Exp Clin Cancer Res. 2015 Sep 11;34(1):100. doi: 10.1186/s13046-015-0217-7 (PMC4567799; doi:10.1186/s13046-015-0217-7)
Supplement: Additional file 1: — Sequence of primers. (XLSX 11 kb) [file 13046_2015_217_MOESM1_ESM.xlsx]

## Sheet: Sheet1
Sequence of primers
GAPDH	Forward: 5’-AGAGGCAGGGATGATGTTCTG-3’;
	Reverse: 5’-GACTCATGACCACAGTCCATGC-3’;
Loc554202:	Forward: 5’-TCTCTGGTGCTTCCCTCCTT-3'
	Reverse: 5’-GATCTAAGCTTGAGCCCCCA-3’
Caspase3	Forward: 5’- GTGCTATTGTGAGGCGGTTG-3’;
	Reverse: 5’CACGGATACACAGCCACAGG-3’;
Caspase9	Forward: 5’- CGAGCTGTTCAGGCCCCATA-3’;
	Reverse: 5’ CTGCTTGCCTGTTAGTTCGC-3’;
Bax	Forward: 5’- ACCATCTTTGTGGCGGGAG-3’;
	Reverse: 5’GGAAAAACACAGTCCAAGGCA-3’;
Bcl-2	Forward: 5’- GCGGCCTCTGTTTGATTTCTC-3’;
	Reverse: 5’TTTGGGGCAGGCATGTTGAC-3’;
