# Supplementary material for: Long non-coding RNA Loc554202 induces apoptosis in colorectal cancer cells via the caspase cleavage cascades
Source: J Exp Clin Cancer Res. 2015 Sep 11;34(1):100. doi: 10.1186/s13046-015-0217-7 (PMC4567799; doi:10.1186/s13046-015-0217-7)
Supplement: Additional file 2: — Sequence of si-RNA. (XLSX 10 kb) [file 13046_2015_217_MOESM2_ESM.xlsx]

## Sheet: Sheet1
Sequence of siRNA
si-Loc554202-1
		GCAGGUAGAGAUGGAUUCCUGGAAA
si-Loc554202-2
		GGAGCGCUUUGUGUGAGAAGUUGAA
si-Loc554202-3
		CCUGGUUGAGCUGAGGUCUUCAUAG
